# Supplementary material for: Setting Goals to Reduce Cardiovascular Risk: A Retrospective Chart Review of a Pharmacist-Led Initiative in the Workplace
Source: Int J Environ Res Public Health. 2023 Jan 2;20(1):846. doi: 10.3390/ijerph20010846 (PMC9820010; doi:10.3390/ijerph20010846)
Supplement: Supplementary file 1 [file ijerph-20-00846-s001.zip]

Archive with 1 entries (1 files):
- ijerph-2022714-supplementary.pdf
